# Supplementary material for: Selective inhibition of ASIC1a confers functional and morphological neuroprotection following traumatic spinal cord injury
Source: F1000Res. 2016 Dec 7;5:1822. Originally published 2016 Jul 26. [Version 2] doi: 10.12688/f1000research.9094.2 (PMC5200949; doi:10.12688/f1000research.9094.2)
Supplement: Raw transcript data for PcTx1- and saline-treated adult rats 24 h after spinal cord injury — Raw gene transcript data (Illumina Platform) for PcTx1-treated (n=3) and saline-treated (n=3) adult rats 24 h after mid-thoracic spinal cord injury. The top row shows the injury severity (SIS) score for each animal during the first 24 h post-injury. The second row shows the animal IDs, treatment groups and spinal cord regions. Column a = geneid. Columns b, c, d = rostral segments from saline-treated animals 1, 2, 3. Columns e, f, g = rostral segments from PcTx1-treated animals 4, 5, 6. Columns h, i, j = injury centre segments from saline-treated animals 1, 2, 3. Columns k, l, m = injury centre segments from PcTx1-treated animals 4, 5, 6. Columns n, o, p = caudal segments from saline-treated animals 1, 2, 3. Columns q, r, s = caudal centre segments from PcTx1-treated animals 4, 5, 6. [file f1000research-5-11107-s0000.tgz]

Archive with 1 entries (1 files):
- aa645216-5d8d-40c4-a5de-0479417bf74d_Rat_T10_SCI_PcTx1_vs_saline_raw_transcript_counts.csv
