# Supplementary material for: Selective inhibition of ASIC1a confers functional and morphological neuroprotection following traumatic spinal cord injury
Source: F1000Res. 2016 Dec 7;5:1822. Originally published 2016 Jul 26. [Version 2] doi: 10.12688/f1000research.9094.2 (PMC5200949; doi:10.12688/f1000research.9094.2)
Supplement: Supplementary file 4 [file f1000research-5-11107-s0003.tgz]

Archive with 1 entries (1 files):
- 789cf4b7-056e-4601-9a50-4df90a1a14aa.csv
