# Supplementary material for: Selective inhibition of ASIC1a confers functional and morphological neuroprotection following traumatic spinal cord injury
Source: F1000Res. 2016 Dec 7;5:1822. Originally published 2016 Jul 26. [Version 2] doi: 10.12688/f1000research.9094.2 (PMC5200949; doi:10.12688/f1000research.9094.2)
Supplement: Supplementary file 4 [file f1000research-5-11107-s0003.tgz › 789cf4b7-056e-4601-9a50-4df90a1a14aa.csv]

		Rostral segment			Injury centre			Caudal segment
Protein ID	Gene ID	SIS 2.5	SIS 2.75		SIS 2.5	SIS 2.75		SIS 2.5	SIS 2.75
Extrinsic Apoptotic Pathway Genes
TNFR1	Tnfrsf1a	1.3	1.3		1.2	-1.4		-1	-1.2
FasR	fas	1.4	1.4		1.2	-1.6		-1.2	-1.8
Apo3L	Tnfsf12	1.7	1.3		1.1	-1.5		-1.3	-1.1
DR3	Tnfrsf12a	2	1.7		1.3	-1.9		-1.1	-2.7
Apo2L	Tnfsf10	-3.1	-1.4		-2.4	1.2		-1.8	4.1
FADD	fadd	1.8	2		1.1	-1.5		1.2	-1.8
TRADD	tradd	1.3	1.1		1.2	-1.9		-1.2	-1.7
RIP	ripk1	1.7	1.5		1.1	-1.6		1.2	-1.3
DED	Aatf	1.8	1.4		1.3	-1.5		1.2	-1.6
Caspase-8	casp8	1.8	1.5		-1.1	-2.1		-1.3	1.1
Intrinsic Apoptotic Pathway Genes
Smac/DIABLO	diablo	1.5	1.4		1.2	-1.1		-1	-1.3
HtrA2/Omi	htra2	1.1	1.1		-1.1	1.1		-1.2	1.1
IAP	xiap	1	-1.2		-1.5	-1.1		1	-1.1
Apaf-1	apaf1	1.3	-1		-1	-1.1		-1.1	-1.1
Caspase-9	casp9	1.1	-1.1		1.1	1		-1.1	-1.2
AIF	aifm1	1.2	1.2		-1.1	1		1.1	-1.1
CAD	dffa	1.1	-1.1		-1	1.2		1.2	-1.1
	dffb	1	-1		1.4	1.2		1	1.1
Bcl-2	bcl2	-1	-1.3		-1.2	-1.3		-1.1	-1.2
Bcl-x	bcl2l1	-1.1	1.1		1	1.1		1.1	-1
Bcl-w	bcl2l2	-1.3	-1.2		-1.3	1.5		1	-1
BAG	bag1	1.4	1.2		1.2	-1.3		-1.1	-1.2
Bcl-10	bcl10	1.2	1.2		1	1.5		1.1	-1.1
BAX	bax	1.6	1.3		1.4	-1.6		-1	-1.3
BAK	bak1	1.7	1.2		1.2	-1.6		-1	-1.7
BID	bid	1.4	1.5		1.2	-1.3		1.4	-1.9
BAD	bad	-1.1	1.2		1.1	1.1		1	-1.3
BIM	bcl2l11	1.9	1.2		-1.2	-1.1		-1.1	1.3
14-13- 3	ywhab	-1.2	-1.1		-1.1	1.4		1.1	1.1
14-13- 3	ywhaq	1.1	-1.1		-1.1	1.1		1	1
14-13- 3	ywhaz	1.1	1.1		1	-1		1	-1
14-13- 3	ywhah	-1.4	-1.4		-1.3	2		1.2	1.3
14-13- 3	ywhag	-1.4	-1.2		-1.3	1.9		1.1	1.2
14-13- 3	ywhae	1	1		1	1		-1	-1.1
Aven	aven	-1.1	1.1		-1.1	1.1		-1	-1.2
Myc	myc	2.6	2.1		1.8	-2.1		-1	-2
Execution Apoptotic Pathway Genes
Caspase3	casp3	2.2	1.4		1.4	-1.8		1	-1.5
Caspase7	casp7	1.8	1.4		1.2	-1.4		-1	-1.4
PARP	parp1	1.2	1		1.1	-1		-1	-1
Alpha Fodrin	spta1	4.9	1		1.3	-1.5		1.5	-3.1
	sptan1	-1.7	-1.3		-1.3	2		1	1.3
NuMa	numa1	-1	-1		-1.1	1.2		-1.2	1.1
CAD	dffb	1	-1		1.4	1.2		1	1.1
ICAD	dffa	1.1	-1.1		-1	1.2		1.2	-1.1
