# Supplementary material for: Selective inhibition of ASIC1a confers functional and morphological neuroprotection following traumatic spinal cord injury
Source: F1000Res. 2016 Dec 7;5:1822. Originally published 2016 Jul 26. [Version 2] doi: 10.12688/f1000research.9094.2 (PMC5200949; doi:10.12688/f1000research.9094.2)
Supplement: Supplementary file 5 [file f1000research-5-11107-s0004.tgz › e31936ff-5912-44d4-9b92-2c02363e0cc2.csv]

	Rostral segment			Injury centre			Caudal segment
Gene ID	SIS 2.5	SIS 2.75		SIS 2.5	SIS 2.75		SIS 2.5	SIS 2.75
Endothelia cells
Nostrin	-1.3	-1.3		-1	-1.4		1.2	-1.2
Emcn	1.6	1		1.1	1		1.3	-1.8
Esam	1.1	1		1.2	-1.2		1.1	1
Abcb1a	-1.1	-1.2		-1.2	-1.1		-1.1	1.5
Ctla2a	1.5	2.1		-1	-1.2		-2.2	1
Neurons
Syt1	-2.3	-1.6		-1.9	4.5		-1	1.8
Dlg4	-1.3	-1.7		-1.2	2.1		1.1	1.1
Syp	-2.3	-1.8		-1.6	4.8		1.3	1.4
Syn1	-2.3	-1.7		-1.4	3.7		1.2	1.5
Nhlh2	-3	-1.9		-1	3.7		1.8	2.5
Astrocytes
Gfap	-2.6	-2		-1.4	2.3		-1.2	1.4
Kcnj10	-1.8	-1.8		1.4	-1.3		1.1	1.3
Aqp4	-3.1	-2.3		-1.6	2.5		-1.2	1.5
Aldh1l1	-1.7	-1.4		-1.3	1.2		-1.2	1.5
Aldoc	-2.6	-1.6		-1.3	2.3		1.1	1.4
Tnc	5.7	1.4		1.6	-2.3		-1.9	-1.7
Gli2	-1.2	-1.5		-1.4	-1		1.1	1.4
Slc1a2	-4.2	-2.4		-1.6	3.3		1.1	1.4
Slc1a3	-2	-1.7		-1.4	2.2		1	1.4
Oligodendrocytes
Plp1	-1.3	-1.5		-1.2	1.2		-1.1	1.3
Mbp	-1	-1.1		1.1	-1.2		-1.2	1
Klk6	-1.1	-1.1		1.1	-1		-1.2	-1.1
Mog	1	-1.3		-1.3	1.2		1.1	1.3
Gjb1	1.7	1		1.1	-1.5		-1.1	-1.1
Cldn11	-1.1	-1.4		1	1.3		-1	1.2
Mobp	-1.2	-1.2		-1.1	1.2		1.2	1.2
Fa2h	-1.6	-1.5		-1.3	1.4		-1.2	1.5
Mag	1	-1.4		1	1.2		-1.2	1.2
Microglia
Cd83	-1.4	-1.3		-1.5	2.3		1.2	1.4
C1qa	-1.6	1.2		1.4	-1.1		-1.3	-1.5
Trem2	2.2	1.2		-1.1	-1.6		-1.2	-1.3
Tmem119	1.1	-1.4		-1.6	-1.1		-1.5	-1.4
Gpr84	-1.3	-1.1		-1.1	1.2		-1.4	-1.3
